# Supplementary material for: Ambulatory Tasks and Journeys: A Framework for Free-Living Behaviour
Source: Sensors (Basel). 2026 Mar 10;26(6):1754. doi: 10.3390/s26061754 (PMC13029900; doi:10.3390/s26061754)
Supplement: Supplementary file 1 [file sensors-26-01754-s001.zip]

Archive with 1 entries (1 files):
- sensors-4122791-supplementary.pdf
